# Supplementary material for: Preclinical Efficacy and Safety of an Oncolytic Adenovirus KD01 for the Treatment of Bladder Cancer
Source: Pharmaceuticals (Basel). 2025 Mar 31;18(4):511. doi: 10.3390/ph18040511 (PMC12030491; doi:10.3390/ph18040511)
Supplement: Supplementary file 1 [file pharmaceuticals-18-00511-s001.zip]

Archive with 1 entries (1 files):
- pharmaceuticals-3528485-supplementary.pdf
